# Supplementary material for: Broadly neutralizing humanized SARS-CoV-2 antibody binds to a conserved epitope on Spike and provides antiviral protection through inhalation-based delivery in non-human primates
Source: PLoS Pathog. 2023 Aug 2;19(8):e1011532. doi: 10.1371/journal.ppat.1011532 (PMC10395824; doi:10.1371/journal.ppat.1011532)
Supplement: S1 Data — (XLSX) [file ppat.1011532.s017.xlsx]

## Sheet: Figure 2a
	Wuhan	infection %		infection %
	nM	VH16VL104 IgG		79C3 chimera
	33.5	0.38	0.46	0.23	0.57
	11.1667	0.53	0.46	0.25	0.24
	3.72222	0.93	0.55	0.28	0.46
	1.24074	1.73	1.41	0.71	0.64
	0.41358	3.86	2.98	4.86	5.93
	0.13786	12.99	13.69	19.07	21.63
	0.045953	39.8	39.42	51.78	53.83
	0.015318	76.52	72.79	78.53	79.14
	0.005106	90.85	84.85	90.08	88.73

## Sheet: Figure 2b
	Alpha (B.1.1.7)	infection %		infection %
	nM	VH16VL104 IgG		79C3 chimera
	33.5	0.47	0.34	0.35	0.3
	11.1667	3.43	3.01	0.4	0.47
	3.72222	4.36	4.19	0.73	0.83
	1.24074	7.32	6.85	1.58	1.4
	0.41358	9.99	8.09	6.07	5.72
	0.13786	17.83	12.58	23.59	21.8
	0.045953	39.42	32.23	55.85	59.77
	0.015318	78.71	77	80.28	80.67
	0.005106	89.12	91.41	91.06	90.98

## Sheet: Figure 2c
	Beta (B.1.351)	infection %		infection %
	nM	VH16VL104 IgG		79C3 chimera
	33.5	0.24	0.22	0.15	0.14
	11.1667	0.29	0.24	0.18	0.16
	3.72222	0.47	0.42	0.18	0.15
	1.24074	0.96	0.96	0.26	0.28
	0.41358	1.6	1.13	3.16	2.7
	0.13786	10.1	9	30.74	22.59
	0.045953	56.32	46.62	80.37	59.76
	0.015318	87.15	79.18	92.38	77.13
	0.005106	87.27	91.77	96.79	86.01

## Sheet: Figure 2d
	Delta (B.1.617.2)	infection %		infection %
	nM	VH16VL104 IgG		79C3 chimera
	33.5	0.29	0.19	0.1	0.09
	11.1667	0.33	0.22	0.13	0.12
	3.72222	0.45	0.39	0.13	0.16
	1.24074	0.6	0.6	0.53	0.52
	0.41358	2.12	2.5	8.44	8.05
	0.13786	12.1	17.18	37.56	35.41
	0.045953	50.05	57.95	77.53	63.19
	0.015318	79.51	92.75	92.08	84.55
	0.005106	85.45	99.25	97.16	86.87

## Sheet: Figure 2e
	Omicron 1 (B.1.1.529)	infection %		infection %
	nM	VH16VL104 IgG		79C3 chimera
	33.5	4.11	3.1	0.61	0.77
	11.1667	5.99	6.01	1.37	1.57
	3.72222	12.79	11.36	2.87	3.42
	1.24074	23.67	20.84	8.81	8.6
	0.41358	48.52	39.53	26.91	27.51
	0.13786	84.01	61.13	58.38	54.58
	0.045953	101.13	78.43	83.03	72.79
	0.015318	116.97	87.48	92.28	80.39
	0.005106	103.09	86.27	105.02	89.22

## Sheet: Figure 2f
		infection %		infection %
	nM	VH16VL104 IgG		79C3 chimera
	33.5	0.67	0.41	0.37	0.3
	11.1667	1.14	0.73	0.5	0.51
	3.72222	1.96	1.43	1.49	1.12
	1.24074	5.5	4.1	6.31	6.68
	0.41358	18.89	15.02	21.88	19.21
	0.13786	45.16	36.63	47.05	45.06
	0.045953	74.23	61.47	73.65	69.08
	0.015318	89.28	70.2	89.91	81.9
	0.005106	97.35	86.69	97.86	99.25

## Sheet: Figure 2g
		infection %		infection %		infection %		infection %
	nM	BQ.1		BQ.1.1		BA.2.75.2		BA.2.3.20
	10	2.33	2.13	1.63	1.58	1.73	1.87	2.67	1.96
	3.33333	2.93	2.75	2.43	2.24	1.89	1.71	3.23	2.88
	1.11111	5.07	4.71	3.71	4.05	2.86	2.96	5.39	4.28
	0.37037	12.56	11.21	8.89	7.88	6.66	5.49	12	9.26
	0.123457	30.64	28.44	25.1	22.31	17.35	18.57	28.08	25.51
	0.0411523	62.23	54.47	55.49	48.3	45.46	46.96	57.71	54.64
	0.0137174	86.69	76.11	82.08	69.34	73.66	73.11	82.94	77.78
	0.0045725	97.27	100.59	90.15	79.73	92.65	82.49	95.36	94.25
	0.0015242	101.24	92.84	97.79	87.73	102.47	90.5	99.67	93.84
	0	100	100	100	100	100	100	100	100

## Sheet: Figure 3c
	Serum (µg/mL)
		Days post-challenge	CTRL		IV TT			Neb. TT
			MF1	MF2	MF11	MF12	MF13	MF21	MF22	MF23	MF24	MF25
	ICO-hu104 concentration (µg/mL)	3	0.078	0.026	233	460	516	4.1	2.75	0.43	1.1	2.4
		10	0.62	1	210	202	224	2.6	1.2	0.4	0.6	2.2
		28	1.8	4.18	92	118	0.72	7.2	5.2	1.4	0.75	0.071

## Sheet: Figure 3d
	BAL
		Days post-challenge	IV TT			Neb. TT
			MF11	MF12	MF13	MF21	MF22	MF23	MF24	MF25	CIB015
	ICO-hu104 concentration (µg/mL)	3	0.17	0.15	0.15	12.8	12.6	6.6	2.5	18.5	18.5
		10	0.16	0.2	0.2	0.37	0.39	0.16	0.03	0.96	0.96
	Tracheal
		Days post-challenge	IV TT			Neb. TT
			MF11	MF12	MF13	MF21	MF22	MF23	MF24	MF25
	ICO-hu104 concentration (µg/mL)	3	0.038	0.038	0.36	0.09	0.14	0.008	0.28	0.033
		10	0.04	0.048	0.15	0.01	0.01	0.01	0.01	0.01
		28	0.018	0.006	9e-06	9e-06	9e-06	9e-06	9e-06	9e-06
	Nasopharyngeal
		Days post-challenge	IV TT			Neb. TT
	ICO-hu104 concentration (µg/mL)		MF11	MF12	MF13	MF21	MF22	MF23	MF24	MF25
		3	27.9	53	1.3	0.19	0.06	1.1	3.36	1.58
		10	0.09	0.1	0.19	0.01	0.014	0.01	0.57	0.013
		28	0.52	0.06	9e-06	9e-06	9e-06	9e-06	9e-06	9e-06

## Sheet: Figure 4b
	nM	ICO-hu104 (Delta, B.1.617.2)		ICO-hu104 nebulized (Delta, B.1.617.2)		ICO-hu104 (Omikron, B.1.1.529)		ICO-hu104 nebulized (Omikron, B.1.1.529)
	33.5	1.39	1.49	1.03	1.41	3.15	3.35	4.72	4.71
	11.1667	1.57	1.14	1.98	1.48	4.81	4.42	5.95	6.04
	3.72222	2.22	1.61	2.68	2.6	9.23	8.49	12.59	12.42
	1.24074	5.33	4.19	6.3	7.9	22.86	16.03	25.41	23.84
	0.413578	16.23	12.7	18.59	15.09	43.82	29.37	42.86	44
	0.137859	41.2	32.38	46.4	41.96	68.5	45.37	65.27	59.05
	0.045955	75.79	56.1	75.85	64.85	70.46	60.53	68.46	75.16
	0.015316	93.25	77.16	97.69	81.27	83.57	59.49	78.26	75.12
	0.005105	104.18	81.2	95.66	87.32	87.79	62.14	87.2	79.54

[truncated: 37 more sheets: Figure 5a, Figure 5b, Figure 5c, Figure 5d, Figure 5e, Figure 6a, Figure 6b, Figure 6c, Figure 7a, Figure 7b, Figure 7c, Figure S1a, Figure S1b, Figure S1c, Figure S2b, Figure S2c, Figure S3, Figure S4, Figure S5a, b, Figure S6 …]
